# Supplementary material for: Thyroid Disorders in Patients Treated with Dimethyl Fumarate for Multiple Sclerosis: A Retrospective Observational Study
Source: Antioxidants (Basel). 2022 May 21;11(5):1015. doi: 10.3390/antiox11051015 (PMC9138003; doi:10.3390/antiox11051015)
Supplement: Supplementary file 1 [file antioxidants-11-01015-s001.zip]

Archive with 1 entries (1 files):
- antioxidants-1640597-supplementary.xlsx
