# Supplementary material for: Thyroid Disorders in Patients Treated with Dimethyl Fumarate for Multiple Sclerosis: A Retrospective Observational Study
Source: Antioxidants (Basel). 2022 May 21;11(5):1015. doi: 10.3390/antiox11051015 (PMC9138003; doi:10.3390/antiox11051015)
Supplement: Supplementary file 1 [file antioxidants-11-01015-s001.zip › antioxidants-1640597-supplementary.xlsx]

## Sheet: Table S1
1. Patient number	2. Gender	3. Age at DMF first introduction	4. DMF start	5. DMF end	6. TSH before DMF	7. TSH during DMF	8. TSH after DMF	9. Dysthyroidism	10. Thyroid diagnosis	11. Treatment name	12. Start date	13. End date	14. Dosage	15. Units	16. Frequency	17. Route	18. Reason for discontinuation	19. Treatment name	20. Start date	21. End date	22. Dosage	23. Units	24. Frequency	25. Route	26. Reason for discontinuation	27. Treatment name	28. Start date	29. End date	30. Dosage	31. Units	32. Frequency	33. Route	34. Reason for discontinuation	35. Treatment Name	36. Start date	37. End date	38. Dosage	39. Units	40. Frequency	41. Route	42.Reason for discontinuation	43. Treatment name	44. Start date	45. End date	46. Dosage	47. Unit	48. Frequency	49. Route	50. Reason for discontinuation
1	F	55	19.03.2018	na	n	n	na	no		Rebif [44]	13.01.2005	20.06.2014	44	mcg	3 / week	s.c		Gilenya	20.06.2014	25.01.2018	0.5	mg	/ day	p.o.	Scheduled stop	Tecfidera	19.03.2018		240	mg	2 / day	p.o.
2	F	48	24.12.2018	na	-	n	na	no		Betaferon	09.07.2003	25.10.2018	8	MIU	/ 2 days	s.c	Lack of efficacy	Tecfidera	24.12.2018		240	mg	2 / day	p.o.
3	F	63	17.06.2015	14.06.2017	-	n	n	no		Betaferon	02.07.2003	11.08.2014	8	MIU	/ 2 days	s.c		Aubagio	11.08.2014	03.02.2015	14	mg	/ day	p.o.	Adverse event	Tecfidera	17.06.2015	14.06.2017	240	mg	2 / day	p.o.	Adverse event	Avonex	05.09.2017	30	mcg	/ week	i.m.
4	F	51	27.10.2014	25.11.2019	-	n	-	no		Rebif [22]	01.11.2001	04.10.2002	22	mcg	/ week	s.c	Progession of disease	Rebif [44]	04.10.2002	24.10.2014	44	mcg	3 / week	s.c.	Progession of disease	Tecfidera	27.10.2014	25.11.2019	240	mg	2 / day	p.o.	Lack of efficacy	Ocrevus	09.01.2020	600	mg	/ 6 months	i.v.
5	F	50	29.08.2016	na	n	n	na	no		Copaxone	08.12.2004	16.09.2005	20	mg	/ day	s.c	Lack of tolerance	Avonex	20.09.2005	02.12.2015	30	mcg	/ week	i.m.	Patient choice/convenience	Tecfidera	29.08.2016		240	mg	2 / day	p.o.
6	M	46	13.02.2018	na	-	-	na	no		Avonex	01.07.1999	01.01.2004	30	mcg	/ week	i.m.		Rebif [44]	01.01.2004	14.12.2011	44	mcg	3 / week	s.c.		Gilenya	15.12.2011	09.01.2018	0.5	mg	/ day	p.o.	Scheduled stop	Tecfidera	13.02.2018	240	mg	2 / day	p.o.
7	M	38	04.12.2014	22.05.2018	-	n	n	no		Rebif [22]	18.10.2001	31.01.2002	22	mcg	/ week	s.c		Copaxone	31.01.2002	15.03.2009	20	mg	/ day	s.c.		Copaxone	15.04.2009	01.09.2012	20	mg	/ day	s.c.		Tecfidera	04.12.2014	22.05.2018	240	mg	2 / day	p.o.	Lack of efficacy	Ocrevus	10.08.2018		300	mg	/ 6 months	i.v.
8	F	49	15.05.2017	na	n	-	na	no		Rebif [22]	09.01.2004	15.06.2005	22	mcg	/ week	s.c	Patient choice/convenience	Tecfidera	15.05.2017		240	mg	2 / day	p.o.
9	F	41	12.01.2015	na	ab	ab	na	yes	Subclinical hypothyroidism	Rebif [22]	20.02.2004	25.04.2005	22	mcg	/ week	s.c		Rebif [44]	25.04.2005	09.01.2015	44	mcg	3 / week	s.c.		Tecfidera	12.01.2015		240	mg	2 / day	p.o.
10	F	49	19.01.2015	05.02.2019	-	n	-	no		Avonex	01.06.1998	17.09.2014	30	mcg	/ week	i.m.	Lack of tolerance	Aubagio	22.09.2014	15.11.2014	14	mg	/ day	p.o.		Tecfidera	19.01.2015	05.02.2019	240	mg	2 / day	p.o.	Patient choice/convenience	Methylprednisolone	09.02.2019	11.02.2019	1	g	/ day	i.v.		Methylprednisolone	10.04.2019	12.04.2019	1	g	/ day	p.o.
11	M	52	10.06.2015	14.12.2017	n	-	na	no		Betaferon	21.04.2005	08.06.2015	8	MIU	/ 2 days	s.c	Lack of efficacy	Tecfidera	10.06.2015	14.12.2017	240	mg	2 / day	p.o.	Lack of efficacy	Ocrevus	22.06.2018	10.12.2018	300	mg	/ 6 months	i.v.	Lack of tolerance
12	F	71	12.11.2016	19.05.2017	n	-	-	no		Tecfidera	12.11.2016	19.05.2017	240	mg	2 / day	p.o.	Adverse event	Tecfidera	12.11.2016	19.05.2017	240	mg	2 / day	p.o.	Adverse event
13	F	53	13.04.2018	na	n	n	na	yes	Euthyroid nodule	Betaferon	01.12.2002	09.06.2014	8	MIU	/ 2 days	s.c		Gilenya	11.06.2014	23.01.2018	0.5	mg	/ day	p.o.	Scheduled stop	Tecfidera	13.04.2018		240	mg	2 / day	p.o.
14	M	47	08.12.2014	na	-	n	-	no		Rebif [22]	25.03.2002	07.10.2002	22	mcg	/ week	s.c	Lack of efficacy	Rebif [44]	07.10.2002	05.12.2014	44	mcg	3 / week	s.c.	Patient choice/convenience	Tecfidera	08.12.2014	01.10.2015	240	mg	2 / day	p.o.	Adverse event
15	F	59	16.01.2018	03.04.2019	n	ab	n	no	Subclinical hypothyroidism	Rebif [44]	19.09.2005	13.05.2015	44	mcg	3 / week	s.c	Lack of efficacy	Rebif [44]	19.09.2005	13.05.2015	44	mcg	3 / week	s.c.	Lack of efficacy	Gilenya	13.05.2015	05.12.2017	0.5	mg	/ day	p.o.	Scheduled stop	Tecfidera	16.01.2018	03.04.2019	240	mg	2 / day	p.o.	Adverse event
16	M	70	20.11.2014	11.12.2018	-	-	n	yes	Euthyroid nodule	Betaferon	06.11.2003	17.11.2014	8	MIU	/ 2 days	s.c	Patient choice/convenience	Tecfidera	20.11.2014	11.12.2018	240	mg	2 / day	p.o.	Scheduled stop
17	M	33	22.08.2015	na	n	-	na	no		Rebif [22]	26.04.2003	04.09.2003	22	mcg	/ week	s.c		Rebif [44]	04.09.2003	01.04.2007	44	mcg	3 / week	s.c.		Rebif [44]	01.01.2013	01.01.2014	44	mcg	3 / week	s.c.		Tecfidera	22.08.2015		240	mg	2 / day	p.o.
18	F	57	24.02.2016	30.09.2018	-	-	-	no		Rebif [22]	17.01.2000	01.02.2002	22	mcg	3 / week	s.c		Rebif [44]	02.07.2010	23.02.2016	44	mcg	3 / week	s.c.	Lack of tolerance	Tecfidera	24.02.2016	30.09.2018	240	mg	2 / day	p.o.	Patient choice/convenience
19	F	61	04.06.2018	na	-	n	na	no		Rebif [22]	31.01.1997	01.02.2007	22	mcg	/ week	s.c		Rebif [44]	01.02.2007	07.04.2009	44	mcg	/ week	s.c.		Rebif [44]	13.04.2009	19.03.2012	44	mcg	3 / week	s.c.		Gilenya	19.03.2012	20.03.2018	0.5	mg	/ day	p.o.		Tecfidera	04.06.2018		240	mg	2 / day	p.o.
20	F	53	28.08.2017	01.03.2019	n	-	-	no		Betaferon	01.10.1993	01.07.2000	8	MIU	/ 2 days	s.c		Betaferon	22.02.2001	19.07.2011	8	MIU	/ 2 days	s.c.		Tysabri	19.07.2011	10.05.2013	300	mg	/ month	i.v.	Scheduled stop	Gilenya	19.03.2012	20.03.2018	0.5	mg	/ day	p.o.		Gilenya	19.06.2013	03.08.2017	0.5	mg	/ day	p.o.	Lack of efficacy
21	F	52	04.12.2014	04.02.2018	-	n	n	no		Tecfidera	28.08.2017	01.03.2019	240	mg	2 / day	p.o.	Lack of efficacy	Copaxone 40	09.02.2018	14.01.2020	40	mg	3 / week	s.c.	Lack of efficacy	Ocrevus	14.01.2020		600	mg	/ 6 months	i.v.
22	F	48	28.04.2017	08.05.2017	n	-	n	no		Rebif [22]	08.09.2004	22.02.2005	22	mcg	/ week	s.c		Tecfidera	28.04.2017	08.05.2017	240	mg	2 / day	p.o.	Allergic reaction
23	F	40	05.09.2015	19.01.2016	n	n	n	no		Rebif [44]	19.01.2005	10.11.2005	44	mcg	3 / week	s.c		Rebif [44]	05.03.2010	13.03.2011	44	mcg	3 / week	s.c.		Rebif [22]	14.03.2011	14.04.2011	22	mcg	3 / week	s.c.		Rebif [44]	15.04.2011	24.04.2012	44	mcg	3 / week	s.c.	Persistent MRI activity	Rebif [44]	05.03.2010	13.03.2011	44	mcg	3 / week	s.c.
24	F	31	23.02.2015	01.03.2020	-	-	n	no		Tecfidera	23.02.2015	01.03.2020	240	mg	2 / day	p.o.	Patient choice/convenience
25	F	44	20.10.2014	12.02.2015	-	-	n	no		Avonex	12.02.2015	19.10.2015	30	mcg	/ week	i.m.		Avonex	13.04.2005	13.10.2014	30	mcg	/ week	i.m.	Adverse event	Tecfidera	20.10.2014	12.02.2015	240	mg	2 / day	p.o.		Avonex	12.02.2015	19.10.2015	30	mcg	/ week	i.m.		Avonex	16.11.2015		30	mcg	/ week	i.m.
26	M	71	05.09.2016	30.12.2017	-	-	-	no		Betaferon	21.02.2001	31.08.2016	8	MIU	/ 2 days	s.c	Patient choice/convenience	Tecfidera	05.09.2016	30.12.2017	240	mg	2 / day	p.o.	Adverse event	Aubagio	05.02.2018	01.06.2020	14	mg	/ day	p.o.	Scheduled stop
27	F	48	19.01.2015	19.02.2015	-	-	-	no		Methylprednisolone	06.11.2013	10.11.2013						Rebif [44]	25.03.2014	12.11.2014	44	mcg	3 / week	s.c.	Adverse event	Tecfidera	19.01.2015	19.02.2015	240	mg	2 / day	p.o.	Adverse event
28	M	59	01.03.2015	na	-	-	na	no		Tecfidera	01.03.2015		240	mg	2 / day	p.o.
29	F	44	24.03.2014	01.01.2015	n	n	-	no		Betaferon	31.01.2007	06.04.2008	8	MIU	/ 2 days	s.c		Tysabri	15.04.2008	24.11.2011	300	mg	/ month	i.v.		Tysabri	02.12.2011	20.03.2014	300	mg	/ month	i.v.		Tecfidera	24.03.2014	01.01.2015	240	mg	2 / day	p.o.		Tecfidera	01.01.2015	15.05.2018	240	mg	2 / day	p.o.	Adverse event
30	M	48	17.06.2016	07.08.2018	-	-	-	no		Rebif [44]	16.09.2005	13.05.2014	44	mcg	3 / week	s.c		Gilenya	13.05.2014	04.07.2015	0.5	mg	/ day	p.o.	Adverse event	Gilenya	21.08.2015	09.12.2015	0.5	mg	/ day	p.o.	Adverse event	Tecfidera	17.06.2016	07.08.2018	240	mg	2 / day	p.o.	Persistence of relapses	Ocrevus	10.10.2018		300	mg	/ 6 months	i.v.
31	M	43	26.01.2015	na	-	-	na	no		Betaferon	05.01.2007	26.01.2015	8	MIU	/ 2 days	s.c		Tecfidera	26.01.2015
32	F	61	19.11.2014	05.01.2015	-	-	-	no		Betaferon	21.04.2006	16.11.2014	8	MIU	/ 2 days	s.c	Patient choice/convenience	Tecfidera	19.11.2014	05.01.2015	240	mg	2 / day	p.o.	Adverse event	Aubagio	19.01.2015	24.04.2015	14	mg	/ day	p.o.	Adverse event	Avonex	04.08.2015	02.02.2016	30	mcg	/ week	i.m.		Plegridy	26.07.2016	25.08.2016
33	F	50	01.06.2015	na	n	-	na	no		Avonex	24.03.2006	09.06.2009	30	mcg	/ week	i.m.		Betaferon	09.06.2009	21.03.2012	8	MIU	/ 2 days	s.c.		Avonex	21.03.2012	29.05.2015	30	mcg	/ week	i.m.	Patient choice/convenience	Tecfidera	01.06.2015		240	mg	2 / day	p.o.
34	F	37	23.09.2017	na	n	n	na	no		Rebif [44]	19.09.2006	23.11.2011	44	mcg	3 / week	s.c		Gilenya	23.11.2011	20.11.2013	0.5	mg	/ day	p.o.	Pregnancy confirmed	Tecfidera	23.09.2017		240	mg	2 / day	p.o.
35	F	57	20.04.2015	23.01.2018	-	n	-	no		Rebif [44]	11.07.2008	15.07.2009	44	mcg	3 / week	s.c		Rebif [44]	18.11.2009	17.04.2015	44	mcg	3 / week	s.c.		Tecfidera	20.04.2015	23.01.2018	240	mg	2 / day	p.o.	Adverse event	Aubagio	08.03.2018	04.05.2018	14	mg	/ day	p.o.	Adverse event	Copaxone 40	21.11.2018	01.04.2020	40	mg	3 / week	s.c.	Lack of efficacy
36	F	49	15.04.2015	na	n	n	na	no		Rebif [22]	28.11.2005	02.03.2006	22	mcg	3 / week	s.c		Rebif [44]	02.03.2006	20.10.2013	44	mcg	3 / week	s.c.		Rebif [44]	21.12.2013	10.04.2015	44	mcg	3 / week	s.c.		Tecfidera	15.04.2015		240	mg	2 / day	p.o.
37	M	26	13.03.2016	04.04.2017	-	-	n	no		Avonex	13.06.2007	08.03.2016	30	mcg	/ week	i.m.	Lack of efficacy	Tecfidera	13.03.2016	04.04.2017	240	mg	2 / day	p.o.	Lack of tolerance	Aubagio	12.03.2018	08.08.2020	14	mg	/ day	p.o.	Adverse event
38	F	33	28.10.2015	25.11.2019	-	n	n	no		Tecfidera	28.10.2015	25.11.2019	240	mg	2 / day	p.o.	Pregnancy planning	Copaxone 40	05.12.2019	12.05.2020	40	mg	3 / week	s.c.	Adverse event
39	F	53	07.02.2015	03.10.2017	-	-	n	no		Rebif [44]	21.03.2007	06.02.2015	44	mcg	3 / week	s.c		Tecfidera	07.02.2015	03.10.2017	240	mg	2 / day	p.o.	Adverse event	Aubagio	24.01.2018	30.06.2019	14	mg	/ day	p.o.	Lack of efficacy	Ocrevus	08.07.2019		600	mg	/ 6 months	i.v.
40	M	43	28.08.2015	18.11.2016	-	-	n	no		Tecfidera	28.08.2015	18.11.2016	240	mg	2 / day	p.o.	Adverse event	Plegridy	07.09.2017		125	mcg	Other	i.m.
41	F	33	01.06.2017	14.09.2018	-	-	n	no		Rebif [44]	24.07.2007	28.02.2008	44	mcg	3 / week	s.c		Avonex	01.03.2008	01.06.2016	30	mcg	/ week	i.m.		Plegridy	02.06.2016	30.05.2017
42	F	50	06.01.2015	na	-	n	na	no		Rebif [44]	27.08.2001	27.09.2001	44	mcg	3 / week	s.c		Copaxone	01.10.2001	15.08.2007	20	mg	/ day	s.c.		Imurek	01.03.2003	10.01.2004		mg	/ day	p.o.		Gilenya	16.09.2014	14.10.2014	0.5	mg	/ day	p.o.		Tecfidera	06.01.2015
43	F	38	01.07.2014	30.06.2018	-	n	n	no		Betaferon	01.12.2005	01.07.2007	8	MIU	/ 2 days	s.c	Lack of efficacy	Copaxone	01.07.2007	12.07.2007	20	mg	/ day	s.c.	Lack of tolerance	Avonex	15.07.2012	01.09.2012	30	mcg	/ week	i.m.	Lack of tolerance	Tecfidera	01.07.2014	30.06.2018	240	mg	2 / day	p.o.	Lack of efficacy	Methylprednisolone	02.08.2017	04.08.2017	1	g	/ day	i.v.
44	F	47	16.05.2019	na	-	-	na	no		Gilenya	09.11.2011	25.01.2018	0.5	mg	/ day	p.o.		Copaxone 40	08.03.2018	15.05.2019	40	mg	3 / week	s.c.	Lack of efficacy	Tecfidera	16.05.2019		240	mg	2 / day	p.o.
45	F	33	25.05.2015	19.12.2017	-	-	-	no		Rebif [44]	26.10.2009	25.05.2011	44	mcg	3 / week	s.c	Pregnancy confirmed	Rebif [44]	08.01.2013	20.03.2013	44	mcg	3 / week	s.c.		Gilenya	31.01.2014	18.02.2015	0.5	mg	/ day	p.o.	Adverse event	Tecfidera	25.05.2015	19.12.2017	240	mg	2 / day	p.o.
46	F	47	20.12.2019	na	n	n	na	no		Betaferon	14.10.2008	20.03.2010	8	MIU	/ 2 days	s.c		Tecfidera	20.12.2019		240	mg	2 / day	p.o.
47	F	38	05.10.2015	26.10.2015	-	-	-	no		Betaferon	12.10.2008	09.03.2014	8	MIU	/ 2 days	s.c	Patient choice/convenience	Aubagio	14.03.2014	13.08.2015	14	mg	/ day	p.o.	Lack of efficacy	Tecfidera	05.10.2015	26.10.2015	240	mg	2 / day	p.o.	Adverse event	Tysabri	06.11.2015		300	mg	/ 6 weeks	i.v.
48	M	30	06.07.2014	10.08.2014	n	-	-	no		Methylprednisolone	08.09.2012	10.09.2012						Copaxone	09.11.2012	05.07.2014	20	mg	/ day	s.c.	Persistent MRI activity	Tecfidera	06.07.2014	10.08.2014	240	mg	2 / day	p.o.	Lack of tolerance	Methylprednisolone	27.01.2018	29.01.2018
49	F	29	15.06.2019	na	-	n	na	no		Copaxone	30.11.2008	28.06.2013	20	mg	/ day	s.c	Lack of tolerance		Tecfidera	15.06.2019	240	mg	2 / day	p.o.
50	F	37	13.06.2016	06.07.2016	n	-		no		Rebif [44]	15.01.2010	14.03.2011	44	mcg	3 / week	s.c	Adverse event	Methylprednisolone	07.12.2015	11.12.2015						Tecfidera	13.06.2016	06.07.2016	240	mg	2 / day	p.o.		Avonex	13.09.2016	24.01.2020	30	mcg	/ week	i.m.	Lack of efficacy	Gilenya	30.01.2020		0.5	mg	/ day	p.o.
51	F	47	19.04.2015	na	n	n	na	no		Rebif [44]	18.08.2009	10.03.2011	44	mcg	3 / week	s.c	Persistent MRI activity	Copaxone	10.03.2011	15.10.2012	20	mg	/ day	s.c.	Persistent MRI activity	Gilenya	15.10.2012	09.04.2013	0.5	mg	/ day	p.o.		Copaxone	13.12.2013	18.04.2015	20	mg	/ day	s.c.		Tecfidera	19.04.2015
52	F	57	01.09.2014	na	n	-	na	no		Avonex	01.01.1997	31.05.2009	30	mcg	/ week	i.m.	Progession of disease	Rebif [44]	01.06.2009	01.09.2014	44	mcg	3 / week	s.c.		Tecfidera	01.09.2014
53	F	27	24.08.2015	15.06.2020	n	n	-	no		Copaxone	15.10.2010	10.01.2013	20	mg	/ day	s.c	Adverse event	Avonex	25.07.2013	14.08.2015	30	mcg	/ week	i.m.	Lack of efficacy	Tecfidera	24.08.2015	15.06.2020	240	mg	2 / day	p.o.	Pregnancy planning
54	M	47	17.08.2019	na	n	-	na	no		Rebif [44]	19.05.2010	30.11.2011	44	mcg	3 / week	s.c	Persistent MRI activity	Gilenya	01.12.2011	18.06.2018	0.5	mg	/ day	p.o.	Scheduled stop	Aubagio	20.08.2018	20.07.2019	14	mg	/ day	p.o.	Adverse event	Tecfidera	17.08.2019		240	mg	2 / day	p.o.
55	M	46	02.10.2020	na	n	-	na	no		Gilenya	22.02.2016	11.09.2020	0.5	mg	/ day	p.o.	Adverse event	Tecfidera	02.10.2020
56	F	36	27.02.2015	30.11.2019	n	n	-	no		Ocrevus	04.01.2020		600	mg	/ 6 months	i.v.		Tecfidera	27.02.2015	30.11.2019	240	mg	2 / day	p.o.	Persistent MRI activity
57	F	52	11.06.2015	18.06.2015	n	n	n	no		Betaferon	01.07.1994	31.01.2009	8	MIU	/ 2 days	s.c	Lack of tolerance	Rebif [44]	01.03.2009	18.01.2013	44	mcg	3 / week	s.c.		Avonex	25.01.2013	18.06.2015	30	mcg	/ week	i.m.		Tecfidera	11.06.2015	18.06.2015	240	mg	2 / day	p.o.		Avonex	18.06.2015		30	mcg	/ week	i.m.
58	F	47	28.05.2016	21.03.2017	n	n	n	no		Rebif [44]	05.01.2011	24.05.2016	44	mcg	3 / week	s.c		Tecfidera	28.05.2016	21.03.2017	240	mg	2 / day	p.o.	Adverse event	Aubagio	01.04.2017	20.07.2017	14	mg	/ day	p.o.	Adverse event
59	F	22	12.02.2015	17.03.2016	n	-	n	no		Methylprednisolone	23.12.2015	27.12.2015						Tecfidera	12.02.2015	17.03.2016	240	mg	2 / day	p.o.	Lack of efficacy	Tysabri	30.03.2016	28.02.2018	300	mg	/ month	i.v.	Scheduled stop	Tecfidera	12.02.2015	17.03.2016	240	mg	2 / day	p.o.	Lack of efficacy	Ocrevus	24.04.2019		600	mg	/ 6 months	i.v.
60	F	30	29.10.2015	03.02.2017	n	-	-	no		Rebif [44]	10.10.2011	30.11.2012	44	mcg	3 / week	s.c		Tecfidera	29.10.2015	03.02.2017	240	mg	2 / day	p.o.	Pregnancy confirmed	Methylprednisolone	12.09.2018	14.09.2018	1	g	/ day	i.v.		Methylprednisolone	11.02.2020	13.02.2020	1	g	/ day	i.v.		Gilenya	05.02.2020		0.5	mg	/ day	p.o.
61	F	34	15.12.2014	06.01.2016	n	-	n	no		Rebif [44]	21.09.2011	15.12.2014	44	mcg	3 / week	s.c		étude	22.02.2012	15.01.2014					Scheduled stop	Tecfidera	15.12.2014	06.01.2016	240	mg	2 / day	p.o.		Tysabri	06.01.2016	30.09.2017	300	mg	/ month	i.v.		MabThera	06.10.2017	23.04.2018	700	mg	/ week	i.v.
62	M	32	20.01.2015	12.10.2017	n	n	ab	yes	Grave's disease	Rebif [44]	22.06.2011	24.10.2011	44	mcg	3 / week	s.c		Tysabri	04.11.2011	06.02.2014	300	mg	/ month	i.v.	Scheduled stop	Tecfidera	11.03.2014	20.01.2015	240	mg	2 / day	p.o.		Tecfidera	20.01.2015	12.10.2017	240	mg	2 / day	p.o.	Adverse event	Aubagio	28.10.2017	20.07.2018	14	mg	/ day	p.o.	Lack of efficacy
63	M	34	16.04.2016	15.09.2018	n	n	n	no		Rebif [44]	22.03.2012	01.10.2013	44	mcg	3 / week	s.c	Lack of tolerance	Gilenya	21.03.2014	25.03.2015	0.5	mg	/ day	p.o.	Adverse event	Tecfidera	16.04.2016	15.09.2018	240	mg	2 / day	p.o.	Non adherence
64	F	65	08.12.2017	12.06.2020	n	-	-	no		Autres	05.04.2012	09.04.2012						Rebif [44]	03.05.2012	09.07.2014	44	mcg	3 / week	s.c.		Gilenya	09.07.2014	15.12.2015	0.5	mg	/ day	p.o.	Adverse event	Methylprednisolone	31.10.2015	04.11.2015	1	g	/ day	p.o.		Tysabri	03.06.2016	08.12.2017	300	mg	/ month	i.v.	Scheduled stop
65	M	65	20.02.2018	19.09.2020	n	-	-	no		Rebif [44]	07.05.2012	16.05.2014	44	mcg	3 / week	s.c		Gilenya	16.05.2014	25.01.2018	0.5	mg	/ day	p.o.		Tecfidera	20.02.2018	19.09.2020	240	mg	2 / day	p.o.	Lack of efficacy	Ocrevus	24.11.2020		600	mg	/ 6 months	i.v.
66	F	42	30.10.2019	13.03.2020	n	-	-	no		Gilenya	18.02.2014	15.06.2019	0.5	mg	/ day	p.o.	Adverse event	Rebif [44]	31.08.2012	14.02.2014	44	mcg	3 / week	s.c.		Tecfidera	30.10.2019	13.03.2020	240	mg	2 / day	p.o.	Patient choice/convenience	Tysabri	18.05.2020		300	mg	/ month	i.v.		Methylprednisolone	05.06.2020	07.06.2020	1	g	/ day	i.v.
67	F	25	13.07.2015	05.07.2020	n	-	-	no		Rebif [44]	19.06.2013	22.01.2014	44	mcg	3 / week	s.c		Tecfidera	13.07.2015	05.07.2020	240	mg	2 / day	p.o.	Lack of efficacy	Gilenya	10.09.2020		0.5	mg	/ day	p.o.
68	M	28	17.02.2016	30.05.2018	n	-	-	no		Gilenya	26.02.2014	05.10.2015	0.5	mg	/ day	p.o.	Adverse event	Tecfidera	17.02.2016	30.05.2018	240	mg	2 / day	p.o.	Lack of efficacy	Methylprednisolone	21.06.2017	25.06.2017						Ocrevus	15.07.2018		300	mg	/ 6 months	i.v.
69	M	52	30.11.2014	01.04.2019	n	-	n	no		Methylprednisolone	02.02.2013	06.02.2013						Methylprednisolone	08.03.2013	12.03.2013						Tysabri	15.03.2013	28.11.2014	300	mg	/ month	i.v.		Tecfidera	30.11.2014	01.04.2019						Medrol Forte dose	10.05.2019	13.05.2019	1	g	/ day	p.o.
70	M	51	09.10.2014	25.05.2018	n	n	n	no		Methylprednisolone	22.11.2004	26.11.2004	500	mg		i.v.		Methylprednisolone	01.04.2006	03.04.2006						Methylprednisolone	21.02.2013	23.02.2013						Tecfidera	09.10.2014	25.05.2018	240	mg	2 / day	p.o.	Adverse event	Aubagio	11.06.2018		14	mg	/ day	p.o.
71	F	41	15.06.2020	na	n	-	na	no		Methylprednisolone	06.04.2013	10.04.2013						Methylprednisolone	17.04.2013	19.04.2013	1	g		p.o.		Prednisone	20.04.2013	01.05.2013						Gilenya	29.07.2013	08.02.2015	0.5	mg	/ day	p.o.	Pregnancy planning	Medrol Forte dose	25.08.2017	30.08.2017	1	g	/ day	p.o.	Scheduled stop
72	F	31	08.09.2016	09.11.2017	n	-	-	no		Gilenya	26.06.2013	15.11.2015	0.5	mg	/ day	p.o.	Pregnancy planning	Tysabri	08.09.2016	09.11.2017	300	mg	/ month	i.v.	Pregnancy confirmed	Tecfidera	15.02.2018	28.01.2019	240	mg	2 / day	p.o.	Lack of efficacy	Ocrevus	04.02.2019	18.03.2019	300	mg	/ 6 months	i.v.	Pregnancy planning	Ocrevus	03.04.2020		600	mg	/ 6 months	i.v.
73	F	22	02.10.2014	na	-	n	na	no		Methylprednisolone	16.07.2013	20.07.2013						Tecfidera	02.10.2014		240	mg	2 / day	p.o.
74	F	38	05.03.2015	08.07.2016	n	-	-	no		Tecfidera	05.03.2015	08.07.2016	240	mg	2 / day	p.o.	Pregnancy planning	Tecfidera	13.02.2017	05.10.2020	240	mg	2 / day	p.o.	Lack of efficacy	Methylprednisolone	04.03.2020	08.03.2020						Tysabri	20.10.2020		300	mg	/ month	i.v.
	F		13.02.2017	05.10.2020	n	-	-	no
75	F	31	06.02.2016	25.01.2017	n	-	-	yes	Euthyroid multinodular goiter	Copaxone	10.10.2013	04.02.2016	20	mg	/ day	s.c	Scheduled stop	Methylprednisolone	08.04.2014	12.04.2014	500	mg	/ day	i.v.	Scheduled stop	Tecfidera	06.02.2016	25.01.2017	240	mg	2 / day	p.o.	Lack of tolerance	Tysabri	11.01.2018		300	mg	/ month	i.v.
76	F	33	01.03.2017	21.03.2018	n	-	-	no		Gilenya	31.03.2014	13.06.2014	0.5	mg	/ day	p.o.	Pregnancy confirmed	Gilenya	04.03.2015	03.02.2017	0.5	mg	/ day	p.o.	Lack of efficacy	Tecfidera	01.03.2017	21.03.2018	240	mg	2 / day	p.o.	Persistent MRI activity	Ocrevus	28.03.2018		300	mg	/ 6 months	i.v.
77	M	19	11.11.2014	25.11.2019	n	-	-	no		Tecfidera	11.11.2014	25.11.2019	240	mg	2 / day	p.o.	Lack of efficacy	Mavenclad	23.12.2019		3.5	mg/kg		p.o.
78	F	31	16.10.2015	15.09.2016	n	-	n	no		Gilenya	15.10.2015	15.10.2015	0.5	mg	/ day	p.o.	Adverse event	Tecfidera	16.10.2015	15.09.2016					Adverse event	Gilenya	30.09.2016
79	F	28	29.12.2014	na	n	n	na	no		Tecfidera	29.12.2014
80	M	51	01.08.2019	15.08.2019	n	-	-	no		Methylprednisolone	27.06.2014	01.07.2014						Rebif [22]	13.10.2014	14.03.2015	22	mcg	3 / week	s.c.	Adverse event	Methylprednisolone	06.07.2018	08.07.2018	1	g	/ day	i.v.		Tecfidera	01.08.2019	15.08.2019	240	mg	2 / day	p.o.	Lack of tolerance
81	F	25	12.10.2020	na	n	-	na	no		Methylprednisolone	02.07.2014	06.07.2014						Tecfidera	26.11.2014	30.03.2019	240	mg	2 / day	p.o.	Pregnancy planning	Tecfidera	12.10.2020		240	mg	2 / day	p.o.
82	F	60	26.10.2014	na	n	n	na	no		Tecfidera	26.10.2014		240	mg	2 / day	p.o.
83	M	36	24.04.2015	03.10.2018	-	n	n	no		Methylprednisolone	13.06.2014	15.06.2014						Tecfidera	24.04.2015	03.10.2018	240	mg	2 / day	p.o.	Lack of efficacy	Ocrevus	10.10.2018		300	mg	/ 6 months	i.v.
84	F	45	16.10.2014	na	-	n	na	no		Tecfidera	16.10.2014		240	mg	2 / day	p.o.
85	F	31	23.10.2014	na	n	n	na	no		Tecfidera	23.10.2014							Methylprednisolone	08.08.2018	12.08.2018	1	g	/ day	i.v.
86	F	28	03.03.2015	08.03.2019	-	n	-	no		Rebif [22]	31.05.2011	03.03.2015	22	mcg	3 / week	s.c	Lack of efficacy	Tecfidera	03.03.2015	08.03.2019	240	mg		p.o.	Pregnancy planning	Copaxone 40	14.05.2020	18.07.2020	40	mg	3 / week	s.c.	Pregnancy confirmed
87	F	64	05.01.2015	02.12.2019	-	n	n	no		Tecfidera	05.01.2015	02.12.2019	240	mg	2 / day	p.o.	Adverse event
88	M	33	13.01.2015	13.05.2019	n	-	n	no		Tecfidera	13.01.2015	13.05.2019	240	mg	2 / day	p.o.	Persistent MRI activity	Gilenya	13.05.2019	22.10.2019	0.5	mg	/ day	p.o.	Lack of efficacy	Methylprednisolone	30.09.2019	03.10.2019	1	g	/ day	i.v.		Mavenclad	25.11.2019		3.5	mg/kg		p.o.
89	F	39	20.01.2015	01.05.2017	n	-	-	no		Methylprednisolone	28.12.2014	31.12.2014						Tecfidera	20.01.2015	01.05.2017	240	mg	2 / day	p.o.	Adverse event
90	M	56	15.06.2015	30.04.2018	-	n	n	no		Tecfidera	15.06.2015	30.04.2018	240	mg	2 / day	p.o.	Lack of efficacy	MabThera	31.05.2018		1	g	/ 6 months	i.v.
91	F	35	21.02.2015	na	n	n	na	no		Tecfidera	21.02.2015		240	mg	2 / day	p.o.
92	M	39	06.02.2015	12.04.2016	n	-	-	no		Methylprednisolone	12.11.2014	16.11.2014						Tecfidera	06.02.2015	12.04.2016	240	mg	2 / day	p.o.		Tysabri	22.04.2016	15.04.2018	300	mg	/ month	i.v.	Scheduled stop	Ocrevus	25.04.2018		300	mg	/ 6 months	i.v.
93	M	30	10.06.2015	na	n	n	na	no		Tecfidera	10.06.2015
94	F	41	29.06.2015	na	n	n	na	no		Tecfidera	29.06.2015
95	F	21	25.05.2015	20.12.2016	n	-	n	no		CellCept	14.07.2014	31.03.2015	1500	mg	/ day	p.o.		Tecfidera	25.05.2015	20.12.2016	240	mg	2 / day	p.o.		MabThera	20.12.2016		1	g	/ 6 months	i.v.
96	F	33	03.10.2015	na	n	n	na	no		Rebif [44]	01.01.2004	01.01.2011	44	mcg	3 / week	s.c	Pregnancy confirmed	Rebif [44]	01.09.2011	01.10.2015	44	mcg	3 / week	s.c.		Tecfidera	03.10.2015
97	F	45	21.04.2016	na	ab	n	na	yes	Hashimoto's thyroiditis with treated hypothyroidism	Tecfidera	21.04.2016		240	mg	2 / day	p.o.
98	M	46	14.04.2015	19.11.2015	n	-	-	no		Tecfidera	14.04.2015	19.11.2015	240	mg	2 / day	p.o.	Adverse event	Gilenya	28.12.2015	11.01.2018	0.5	mg	/ day	p.o.	Scheduled stop	Aubagio	23.03.2018	05.12.2020	14	mg	/ day	p.o.	Lack of efficacy
99	F	31	15.06.2015	02.07.2016	n	-	-	no		Avonex	01.04.2012	16.08.2012	30	mcg	/ week	i.m.	Lack of tolerance	Gilenya	17.08.2012	13.03.2015	0.5	mg	/ day	p.o.	Pregnancy planning	Tecfidera	15.06.2015	02.07.2016	240	mg	2 / day	p.o.	Pregnancy planning	Tecfidera	12.08.2017	27.03.2019					Lack of efficacy	Tysabri	27.03.2019	26.09.2019	300	mg	/ month	i.v.	Pregnancy confirmed
	F		12.08.2017	27.03.2019	-	-	-	no
	F		01.09.2020	na	-	-	na	no
100	F	30	02.08.2019	na	n	-	na	no		Tecfidera	01.06.2016	23.05.2017	240	mg	2 / day	p.o.	Pregnancy planning	Tecfidera	02.08.2019		240	mg	2 / day	p.o.
101	F	29	01.05.2015	na	n	n	na	no		Methylprednisolone	25.03.2015	27.03.2015	1	g	/ day	i.v.		Tecfidera	01.05.2015		240	mg	2 / day	p.o.
102	F	27	14.08.2015	03.11.2016	-	-	-	no		Methylprednisolone	14.03.2015	16.03.2015						Prednisone	17.03.2015	28.03.2015						Betaferon	23.04.2015	11.08.2015	8	MIU	/ 2 days	s.c.	Lack of efficacy	Methylprednisolone	25.04.2015	28.05.2015						Methylprednisolone	04.08.2015	06.08.2015
103	F	42	18.11.2016	na	n	n	na	yes	Euthyroid Hashimoto's thyroiditis	Rebif [44]	17.10.2015	11.11.2016	44	mcg	3 / week	s.c	Lack of efficacy	Tecfidera	18.11.2016		240	mg	2 / day	p.o.
104	F	36	05.01.2017	17.01.2017	n	-	-	no		Methylprednisolone	22.12.2016	24.12.2016						Tecfidera	05.01.2017	17.01.2017	240	mg	2 / day	p.o.	Adverse event	Methylprednisolone	29.03.2017	31.03.2017						Tecfidera	05.01.2017	17.01.2017	240	mg	2 / day	p.o.	Adverse event	Medrol Forte dose	19.12.2018	24.12.2018	1	g	/ day	p.o.
105	F	49	05.09.2016	na	-	n	na	no		Aubagio	04.07.2017	01.02.2019					Lack of efficacy	Methylprednisolone	16.04.2015	20.04.2015						Prednisone	21.04.2015	22.06.2015						Gilenya	09.09.2015	20.03.2016	0.5	mg	/ day	p.o.	Adverse event	Tecfidera	05.09.2016		240	mg	2 / day	p.o.
106	F	28	06.02.2016	na	-	-	na	no		Cyclosporine	01.06.1987	01.06.1989						Methylprednisolone	16.04.2015	20.04.2015						Prednisone	21.04.2015	22.06.2015						Gilenya	09.09.2015	20.03.2016	0.5	mg	/ day	p.o.	Adverse event	Tecfidera	05.09.2016		240	mg	2 / day	p.o.
107	F	49	10.05.2016	09.07.2020	n	n	-	yes	Euthyroid multinodular thyroid	Tecfidera	06.02.2016
108	F	32	01.12.2014	01.01.2018	n	-	-	no		Tecfidera	01.12.2014	01.01.2018	240	mg	2 / day	p.o.	Patient choice/convenience	Methylprednisolone	12.11.2019	14.11.2019	1	g	/ day	i.v.	Scheduled stop	Ocrevus	09.12.2019		600	mg	/ 6 months	i.v.
109	M	28	15.12.2015	na	n	-	na	no		Tecfidera	15.12.2015
110	F	43	04.07.2016	03.12.2016	-	-	n	no		Gilenya	21.12.2015	31.03.2016	0.5	mg	/ day	p.o.	Adverse event	Tecfidera	04.07.2016	03.12.2016	240	mg	2 / day	p.o.	Adverse event	Copaxone 40	09.08.2017	28.09.2017	40	mg	3 / week	s.c.	Adverse event	Copaxone 40	24.12.2017		40	mg	3 / week	s.c.
111	F	43	25.05.2016	08.09.2016	n	-	n	no		Tecfidera	25.05.2016	08.09.2016	240	mg	2 / day	p.o.	Adverse event	Tecfidera	24.09.2016		240	mg	2 / day	p.o.
	F		24.09.2016	na	n	n	na	no
112	M	31	01.04.2015	01.05.2015	-	-	-	no		Tecfidera	01.04.2015	01.05.2015	240	mg	2 / day	p.o.	Lack of tolerance	Methylprednisolone	15.10.2015	20.10.2015	1	g	/ day	i.v.	Scheduled stop	Methylprednisolone	27.10.2015	31.10.2015	1	g	/ day	i.v.	Scheduled stop	Gilenya	27.01.2016		0.5	mg	/ day	p.o.
113	M	38	15.03.2018	10.01.2019	n	-	n	no		Rebif [44]	30.03.2012	31.12.2013	44	mcg	3 / week	s.c		Aubagio	01.01.2014	16.07.2015	14	mg	/ day	p.o.		Gilenya	17.07.2015	15.03.2016	0.5	mg	/ day	p.o.		Tysabri	18.03.2016	15.03.2018	300	mg	/ month	i.v.	Scheduled stop	Tecfidera	15.03.2018	10.01.2019	240	mg	2 / day	p.o.	Lack of efficacy
114	M	33	29.05.2016	na	n	-	na	no		Tecfidera	29.05.2016
115	F	19	16.06.2016	22.07.2017	n	-	-	no		Methylprednisolone	02.06.2016	06.06.2016						Tecfidera	16.06.2016	22.07.2017	240	mg	2 / day	p.o.	Lack of efficacy	Gilenya	03.08.2017		0.5	mg	/ day	p.o.
116	F	52	25.06.2016	na	n	n	na	no		Tecfidera	25.06.2016		240	mg	2 / day	p.o.
117	F	50	25.08.2015	14.09.2015	-	-	-	no		Betaferon	01.01.2003	01.06.2005	8	MIU	/ 2 days	s.c		Betaferon	01.01.2008	01.06.2010	8	MIU	/ 2 days	s.c.		Tecfidera	25.08.2015	14.09.2015	240	mg	2 / day	p.o.		Betaferon	01.11.2015	01.03.2016	8	MIU	/ 2 days	s.c.		Gilenya	02.09.2016	27.10.2018	0.5	mg	/ day	p.o.	Adverse event
118	M	28	22.01.2016	na	-	-	na	no		Tecfidera	22.01.2016
119	F	22	01.01.2016	30.10.2017	n	-	-	no		Tecfidera	01.01.2016	30.10.2017	240	mg	2 / day	p.o.	Pregnancy planning	Tecfidera	01.08.2019	10.08.2020	240	mg	2 / day	p.o.	Pregnancy planning
	F		01.08.2019	10.08.2020	n	-	-	no
120	M	44	01.06.2018	11.01.2021	-	-	-	no		Rebif [44]	28.06.2002	15.09.2002	44	mcg	3 / week	s.c		Tecfidera	01.06.2018	11.01.2021	240	mg	2 / day	p.o.
121	M	35	15.06.2018	30.06.2018	ab	-	n	yes	Subclinical hyperthyroidism	Methylprednisolone	04.02.2017	06.02.2017						Tecfidera	15.06.2018	30.06.2018	240	mg	2 / day	p.o.	Lack of tolerance	Ocrevus	03.09.2018		300	mg	/ 6 months	i.v.
122	F	33	13.03.2016	17.10.2017	-	-	n	no		Tecfidera	13.03.2016	17.10.2017	240	mg	2 / day	p.o.	Adverse event	Plegridy	05.01.2018	25.01.2019					Adverse event	Gilenya	08.02.2019		0.5	mg	/ day	p.o.
123	F	48	19.08.2016	na	n	n	na	no		Methylprednisolone	03.06.2016	07.06.2016						Tecfidera	19.08.2016		240	mg	2 / day	p.o.
124	F	27	09.02.2018	na	n	-	na	no		Plegridy	10.08.2017	25.09.2017					Adverse event	Avonex	05.10.2017	12.01.2018	30	mcg	/ week	i.m.	Allergic reaction	Tecfidera	09.02.2018		240	mg	2 / day	p.o.
125	M	29	02.07.2019	09.07.2019	n	-	-	no		Copaxone 40	05.09.2017	18.12.2017	40	mg	3 / week	s.c	Lack of tolerance	Aubagio	04.04.2018	19.02.2019					Adverse event	Tecfidera	02.07.2019	09.07.2019					Adverse event	Gilenya	03.09.2019		0.5	mg	/ day	p.o.
126	F	31	24.01.2019	na	n	n	na	no		Methylprednisolone	21.10.2015	23.10.2015						Tecfidera	24.01.2019		240	mg	2 / day	p.o.
127	F	28	01.12.2016	na	-	n	na	no		Betaferon	01.07.2016	01.12.2016	8	MIU	/ 2 days	s.c		Tecfidera	01.12.2016
128	F	41	29.05.2019	08.10.2020	n	n	-	no		Tecfidera	29.05.2019	08.10.2020	240	mg	2 / day	p.o.	Adverse event
129	M	24	01.09.2013	31.12.2014	-	-	n	no		Rebif [44]	01.11.2010	30.12.2010	44	mcg	3 / week	s.c	Lack of tolerance	Avonex	01.01.2011	30.12.2012	30	mcg	/ week	i.m.	Lack of tolerance	Tecfidera	01.09.2013	31.12.2014	240	mg	2 / day	p.o.	Lack of tolerance	Aubagio	01.02.2015	03.04.2018	14	mg	/ day	p.o.	Lack of efficacy	Lemtrada	03.05.2018
130	F	18	09.03.2018	na	n		na	no		Copaxone 40	16.08.2017	10.02.2018	40	mg	3 / week	s.c	Lack of efficacy	Tecfidera	09.03.2018		240	mg	2 / day	p.o.
131	F	37	13.04.2017	26.07.2017	n	-	-	yes	Toxic nodule, treated	Tecfidera	13.04.2017	26.07.2017	240	mg	2 / day	p.o.	Adverse event
132	F	58	03.12.2019	15.10.2020	n	n	-	no		Aubagio	22.03.2017	01.07.2019	14	mg	/ day	p.o.	Adverse event	Tecfidera	03.12.2019	15.10.2020	240	mg	2 / day	p.o.	Lack of efficacy	Ocrevus	17.11.2020		600	mg	/ 6 months	i.v.
133	F	46	30.05.2015	01.02.2017	-	n	-	no		Rebif [44]	01.01.1996	01.01.1999	44	mcg	3 / week	s.c	Adverse event	Copaxone	01.01.2006	01.12.2012	20	mg	/ day	s.c.	Adverse event	Gilenya	06.02.2013	01.03.2015	0.5	mg	/ day	p.o.	Adverse event	Tecfidera	30.05.2015	01.02.2017	240	mg	2 / day	p.o.		Zinbryta	25.06.2017	20.01.2018	150	mg	/ month	s.c.
134	F	31	03.06.2019	na	n	-	na	no		Tecfidera	03.06.2019		240	mg	2 / day	p.o.
135	F	32	12.12.2017	na	n	-	na	no		Tecfidera	12.12.2017
136	F	31	20.01.2018	na	-	-	na	no		Tecfidera	20.01.2018
137	F	26	25.06.2018	na	n	-	na	no		Tecfidera	25.06.2018		240	mg	2 / day	p.o.
138	F	31	01.02.2015	14.12.2016	-	-	n	no		Tecfidera	01.02.2015	14.12.2016	240	mg	2 / day	p.o.		Aubagio	01.01.2017	20.09.2017	14	mg	/ day	p.o.		Zinbryta	05.10.2017	02.04.2018	150	mg	/ month	s.c.
139	F	26	20.06.2019	na	n	-	na	no		Copaxone 40	03.09.2018	01.06.2019	40	mg	3 / week	s.c	Lack of efficacy	Medrol Forte dose	20.01.2019	24.01.2019	1	g	/ day	p.o.		Tecfidera	20.06.2019		240	mg	2 / day	p.o.
140	F	44	30.06.2018	01.11.2018	n	-	n	no		Methylprednisolone	26.06.2018	28.06.2018	1	g	/ day	i.v.		Tecfidera	30.06.2018	01.11.2018					Lack of tolerance	Ocrevus	21.03.2019		600	mg	/ 6 months	i.v.
141	F	22	01.11.2018	06.01.2019	n	-	-	no		Medrol Forte dose	05.04.2018	10.04.2018	1	g	/ day	p.o.	Scheduled etop	Methylprednisolone	14.09.2018	14.09.2018	1	g	/ day	i.v.	Scheduled stop	Methylprednisolone	18.09.2018	21.09.2018	1	g	/ day	i.v.	Scheduled stop	Tecfidera	01.11.2018	06.01.2019	240	mg	2 / day	p.o.	Lack of tolerance	Tecfidera	24.01.2019	01.04.2019	240	mg	2 / day	p.o.	Lack of tolerance
	F		24.01.2019	01.04.2019	-	-	-	no
142	F	36	15.12.2018	na	n	-	na	no		Methylprednisolone	15.10.2018	19.10.2018	1	g	/ day	i.v.	Scheduled stop	Tecfidera	15.12.2018		240	mg	2 / day	p.o.		Medrol Forte dose	15.02.2019	17.02.2019	0.5	g	/ day	p.o.	Scheduled stop	Medrol Forte dose	15.02.2019	20.02.2019	1	g	/ day	p.o.
143	M	29	24.11.2018	ma	n		na	no		Tecfidera	24.11.2018		240	mg	2 / day	p.o.
144	F	53	23.03.2015	13.11.2015	-	-	-	no		Avonex	28.02.2004	31.12.2014	30	mcg	/ week	i.m.	Lack of efficacy	Tecfidera	23.03.2015	13.11.2015	240	mg	2 / day	p.o.	Lack of tolerance	Gilenya	15.03.2016	20.03.2020	0.5	mg	/ day	p.o.	Patient choice/convenience	Ocrevus	04.09.2020		600	mg	/ 6 months	i.v.
145	M	21	01.07.2019	na	-	-	na	no		Methylprednisolone	05.02.2019	07.02.2019	1	g	/ day	i.v.		Tecfidera	01.07.2019
146	M	na	01.07.2014	21.07.2019	-	n	-	no		Ocrevus	13.09.2019		600	mg	/ 6 months	i.v.		Tecfidera			240	mg	2 / day	p.o.	Lack of efficacy	Methylprednisolone	13.05.2020	15.05.2020
147	F	46	27.11.2019	na	n	n	na	no		Methylprednisolone	25.09.2019	27.09.2019	1	g	/ day	i.v.		Tecfidera	27.11.2019		240	mg	2 / day	p.o.
148	F	38	01.06.2015	01.09.2019	n	-	-	no		Rebif [44]	02.11.2010	01.07.2012	44	mcg	3 / week	s.c	Lack of tolerance	Gilenya	02.07.2012	01.05.2015	0.5	mg	/ day	p.o.	Adverse event	Tecfidera	01.06.2015	01.09.2019	240	mg	2 / day	p.o.	Lack of efficacy	Ocrevus	23.10.2019		600	mg	/ 6 months	i.v.
149	M	44	12.08.2019	na	-	-	na	no		Methylprednisolone	22.04.2019	24.04.2019	1	g	/ day	i.v.		Tecfidera	12.08.2019		240	mg	2 / day	p.o.
150	F	37	16.03.2020	na	n	-	na	no		Methylprednisolone	28.04.2016	30.04.2016	1	g	/ day	i.v.		Gilenya	21.02.2020	21.02.2020	0.5	mg	/ day	p.o.	Adverse event	Tecfidera	16.03.2020		240	mg	2 / day	p.o.
151	M	31	04.02.2020	na	n	n	na	no		Tecfidera	04.02.2020		240	mg	2 / day	p.o.
152	M	42	01.09.2016	na	n	-	na	no		Avonex	01.07.2001	01.07.2003	30	mcg	/ week	i.m.	Lack of efficacy	Copaxone	01.08.2003	30.08.2016	20	mg	/ day	s.c.	Lack of efficacy	Tecfidera	01.09.2016		240	mg	2 / day	p.o.
153	F	46	01.10.2018	na	ab	n	na	yes	Hashimoto's thyroiditis with treated hypothyroidism	Methylprednisolone	16.10.2017	18.10.2017	1	g	/ day	i.v.		Tecfidera	01.10.2018		240	mg	2 / day	p.o.
154	F	27	15.05.2019	na	n	-	na	no		Tecfidera	15.05.2019		240	mg	2 / day	p.o.
155	F	21	30.06.2020	15.11.2020	n	-	-	no		Methylprednisolone	28.01.2020	28.01.2020	1	g	/ day	i.v.		Medrol Forte dose	29.01.2020	30.01.2020	1	g	/ day	p.o.		Tecfidera	30.06.2020	15.11.2020					Lack of efficacy	Ocrevus	27.11.2020		600	mg	/ 6 months	i.v.
156	F	30	10.05.2020	na	n	-	na	no		Tecfidera	10.05.2020		240	mg
157	F	42	21.03.2020	28.03.2020	n	-	-	no		Tecfidera	21.03.2020	28.03.2020	120	mg	2 / day	p.o.	Scheduled stop	Tecfidera	01.05.2020		240	mg	2 / day	p.o.
158	F		01.05.2020	na	-	-	na	no		Tecfidera	20.04.2020		240	mg	2 / day	p.o.
	F		20.04.2020	na	n	-	na	no		Tecfidera	06.05.2020		240	mg	2 / day	p.o.
159	F	54	06.05.2020	na	n	-	na	no		Methylprednisolone	04.05.2020	07.05.2020	1	g	/ day	i.v.		Tecfidera	18.01.2021
160	F	33	18.01.2021	na	n	-	na	no		Methylprednisolone	13.05.2020	15.05.2020	1	g	/ day	i.v.		Prednisone	16.05.2020	29.05.2020						Tecfidera	01.08.2020		240	mg	2 / day	p.o.
161	F	27	01.08.2020	na	n	-	na	no		Tecfidera	26.08.2020		240	mg	2 / day	p.o.
162	F	25	26.08.2020	na	n	-	na	no		Tecfidera	01.10.2020
163	M	33	01.10.2020		n	-	na	no		Tecfidera							Progression of EDSS	MabThera	01.06.2020
[truncated: 24 more columns]

## Sheet: Table S2
Date	2015-01-08	2019-04-29	2020-05-06	2020-08-31	2021-04-15
TSH (mIU/)	4.74	5.38	5.52	4.35	4.29
free T4 (pmol/l)	15.4	13.5	18	12.8	16.3
free T3 (pmol/l)	5	4.7	5.3	5	5.3
anti-TPO (kIU/l)	10.1	28			8.4
anti-Tg (kIU/l)	44.7	25			0.9
anti-TSHR (IU/l)	1.02				0.8

## Sheet: Table S3
Date	2002-08-19	2013-11-12	2016-11-25	2017-05-22	2019-01-21	2019-03-29	2021-01-14
TSH (mIU/)	1.39	2.07	2.93	1.33	1.95	4.8	1.87
free T4 (pmol/l)			16.3	19.3	18.9		18.4
free T3 (pmol/l)				3.6	4.1		4
anti-TPO (kIU/l)				13.1	11.8		13.6
anti-Tg (kIU/l)				9	9		0.9
anti-TSHR (IU/l)				0.8	0.8		0.8

## Sheet: Table S4
Date	2011-04-14	2013-05-07	2014-07-15	2015-01-20	2015-06-02	2017-08-22	2017-11-27	2018-04-09	2018-04-17	2018-05-02	2018-05-22	2018-07-17	2018-08-14	2018-08-28	2019-03-06	2019-06-11	2019-09-26	2019-12-17	12.02.202
TSH (mIU/)	0.412	0.621	0.744	0.896	0.939	0.923	0.761	< 0.005	< 0.005	< 0.005	2.56	11.76	0.014	0.012	1.64	1.81	1.53	0.79	0.96
free T4 (pmol/l)				17.2		19.8		67.51	47.73	24.1	6.89	4.26	15.63	9	15	15.19	17.04	13.9	17.3
free T3 (pmol/l)				5.2		4.8		12.13	11.89	7.8	4.11	3.82	10.1	7.3	5.2	4.88	4.79	4.54
anti-TPO (kIU/l)				13.7		17.6				164.7				187
anti-Tg (kIU/l)				9		17.2				17.3				9.5
anti-TSHR (IU/l)				1.06		0.8				15				8.45	0.32

## Sheet: Table S5
Date	2014-06-30	2014-08-27	2015-01-06	2015-02-25	2015-02-25	2018-12-21
TSH (mUI/)	26.39	0.66	0.12	0.208	0.145	3.69
free T4 (pmol/l)				19	20.3	18.3
total T4 (nmol/l)	69	96	118
free T3 (pmol/l)					4
total T3 (nmol/l)	1	1.3	1.5
anti-TPO (kIU/l)					237.1
anti-Tg (kIU/l)					220.4
anti-TSHR (IU/l)					0.8

## Sheet: Table S6
Date	2014-06-09	2015-03-30	2016-10-13	2017-09-05
TSH (mIU/)	1.04	1.57	1.13	0.98
free T4 (pmol/l)		15	17	11.5
free T3 (pmol/l)			4.8
anti-TPO (kIU/l)			71	117.6
anti-Tg (kIU/l)			219.4
anti-TSHR (IU/l)			0.82

## Sheet: Table S7
Date	2017-02-03	2017-02-03	2019-09-27
TSH (mIU/)	0.234	0.224	0.551
free T4 (pmol/l)	15	17.9	14.4
free T3 (pmol/l)		4.6	4.4
anti-TPO (kIU/l)		10.8	10.5
anti-Tg (kIU/l)		9.3	9
anti-TSHR (IU/l)		1.08	0.8

## Sheet: Table S8
Date	2016-09-07	2016-09-26	2026-11-30	2017-01-20	2017-03-03	2017-04-25	2017-07-17	2017-10-12	2017-11-07	2018-02-12	2018-03-23	2018-06-26	2019-01-15	2019-09-25	2020-08-11
TSH (mIU/)	10.22	4.2	0.19	182.79	39.9	9.25	10.17	9.81	1.35	0.48	2.04	2.64	3.02	1.78	2.14
free T4 (pmol/l)	10.4	15.4	17.5	< 5.2	9.1	12.8	10.7	13			16			19.8	95
free T3 (pmol/l)		3.4	5.2	1.5	3.7
anti-TPO (kIU/l)		457	402	1421	900
anti-Tg (kIU/l)		6319	6890	9754	9835
anti-TSHR (IU/l)
